# Supplementary material for: Salt-Responsive Transcriptome Profiling of Suaeda glauca via RNA Sequencing
Source: PLoS One. 2016 Mar 1;11(3):e0150504. doi: 10.1371/journal.pone.0150504 (PMC4773115; doi:10.1371/journal.pone.0150504)
Supplement: S4 Table — (XLSX) [file pone.0150504.s004.xlsx]

## Sheet: Sheet1
c30612.graph_c0		ACTGATTTCCTGGGAGACT
		TGCTTATTTGCCCGTTAG
c27836.graph_c0		AAGCCTTTCTCCACC
		CACAGTATCCTCCCTCA
c26327.graph_c0		TGTTCACTTGGACCACTCG
		GGTTTGCTACGCCTTCAC
c30322.graph_c0		GGTTGGATGGCTGATTT
		CTTGCCTACTGAAGTTGATTT
c38672.graph_c0		TCATAAACCGCTTGTCC
		TACCTGCCTCATCACCC
c39154.graph_c1		AGTTAGCCAACACCAAGTA
		GCTGACCCTGATTCATTCT
c37117.graph_c0		CCTGTCCCTCTTTCTTCCG
		GACCACCCGCTTCTTCG
c31693.graph_c0		ATCCCACATTTCTTCGG
		CGGTTTCTTTGCCACTA
c28861.graph_c0		ATACCCTCATTGCTACCTTG
		ATTGCCTTTGACTGACCTTA
c26151.graph_c0		CTTCCATCACCGTCTCG
		CAGTAATCCTGCATTCTTTG
Actin		CCGCAAAGATTACATACC
		TCACCGAAAGTGCTTCTA
